# Supplementary material for: Novel Multicomponent Digital Care Assistant and Support Program for People After Stroke or Transient Ischaemic Attack: A Pilot Feasibility Study
Source: Sensors (Basel). 2024 Nov 13;24(22):7253. doi: 10.3390/s24227253 (PMC11598503; doi:10.3390/s24227253)
Supplement: Supplementary file 1 [file sensors-24-07253-s001.zip]

Archive with 1 entries (1 files):
- sensors-3277731-supplementary.pdf
